# Supplementary material for: Plant-Mediated Horizontal Transmission of Asaia Between White-Backed Planthoppers, Sogatella furcifera
Source: Front Microbiol. 2020 Nov 30;11:593485. doi: 10.3389/fmicb.2020.593485 (PMC7734105; doi:10.3389/fmicb.2020.593485)
Supplement: Supplementary file 1 [file Data_Sheet_1.ZIP]

Archive with 4 entries (3 files):
- data sheet/ITS alignment.fas
- data sheet/groEL gene alignment.fas
- data sheet/raw data ML.xlsx
- data sheet/
