# Supplementary material for: Plant-Mediated Horizontal Transmission of Asaia Between White-Backed Planthoppers, Sogatella furcifera
Source: Front Microbiol. 2020 Nov 30;11:593485. doi: 10.3389/fmicb.2020.593485 (PMC7734105; doi:10.3389/fmicb.2020.593485)
Supplement: Supplementary file 1 [file Data_Sheet_1.ZIP › data sheet/ITS alignment.fas]

>Asaia bogorensis BCC 15703 AB231006
ACCTGCGGCTGGATCACCTCCTT--TCAAGGATGTTTCCTGA-----CACGTTGGGAA-ACGCCGATAAAAA--GACCTGCATTGGATCAGTGCAG----------------------------GCAACGG--ATGGCC-TCAGGGCGCCGTCAACATATCCCTTCCT---------GTAATGT----------TTTGGGCTAGTAGCTCAGTTGGTTAGAGCACACGCTTGATAAGCGTGGGGTCGGAGGTTCAAGTCCTCCCTGGCCCACCACGACTGTGGTGGTTTCTAGAC-----------------------------------------------------CTGGGGGCGTAGCTCAGCTGGGAGAGCACCTGCTTTGCAAGCAGGGGGTCGTCGGTTCGATCCCGTCCGCCTCCACCAGAAACCACACCAGTATACGCTGCTTGGCGAAAGCTTCGAGCGGCATGATG-GTGCGATAACATTACAGGTTAAGGGAAAAATGTTTC-CTCCCTG--CCGCACTTTGGTGCGGGAGCGATGAA---AAAGTCTGTTCTTTGTCAGTGTGAATAGGTTGGTGCAC-TTTCTGGGTGCTGCCACGATCCGGGTTGGTCTGACCCATGTGGATCGGTTCTTGGGTTTCTGGACTTTGGTCCGGGAGGCTCTGATCCGGTCTCGTGTT--AAGGATTGTGGCGTATAGCGGTCAGAGAGTGTTTTACAAG--TATGATGAACTTTGCGTGCGATG-CATTGCATTTTCTCTGCGCAGAAAACTCTGAAGCGCGCGA--GCGTGGATGGTTGCTGTGCATGTGTAGTGTGTGAGCATGAGAAGGGCATTCGG
>Asaia bogorensis BCC 15696 AB231005
ACCTGCGGCTGGATCACCTCCTT--TCAAGGATGTTTCCTGA-----TACGTTGGGAA-ACGCCGAAAAAAAA-GACCTGCATTGGATCAGTGCAG----------------------------GCAACGG--ATGGCC-TCAGGGCGCCGTCAACATATCCCTTCCT---------GTAATGT----------TTTGGGCTAGTAGCTCAGTTGGTTAGAGCACACGCTTGATAAGCGTGGGGTCGGAGGTTCAAGTCCTCCCTGGCCCACCACGACTGTGGTGGTTTCGAGCCTT-GAGAGAGTGAAGTTCATTGATGACTATCGATGATGCTTTGCTGATCTTGACTGGGGGCGTAGCTCAGCTGGGAGAGCACCTGCTTTGCAAGCAGGGGGTCGTCGGTTCGATCCCGTCCGCCTCCACCAGAAACCACACCAAAGAATGCTGCTTGGCGAGAGCTTTGAGCGGCATGATG-GTGCGATAACATTACAGGTTAAGGGAAAAATGTTTC-CTCCCTG--CCGCACTTTGGTGCGGGAGCGATGAA---AAAGTCTGTTCTTTGTCAGTGTGAATAGGTTGGTGCAC-TTTCTGGGTGCTGCCACGATCCGGGTTGGTCTGACCCATGTGGATCGGTTCTTGGGTTTCTGGACTTTGGTCCGGGAAGCTCTGATCCGGTCTCGTGTT--AAGGATTGTGGCGTATAGCGGTCAGAGAGTGTTTTATAAG--TATGATGAACTTTGCGTGCGATG-CATTGCATTTTCTCTGCGCAGGAAACTCTGAAGCGCGCGA--GCGTGGATGGTTGCTGTGCATGTGTAGTGTGTGAGCATGAGAAGGGCATTCGG
>Asaia krungthepensis BCC 15704 AB231007
ACCTGCGGCTGGATCACCTCCTT--TCAAGGATGTTTCCTGA-----CACGTTGGGAA-ACGCCGACAAAAA--GACCTGCATTGGATCAGTGCAG----------------------------GCAACGG--ATGGCC-TCAGGGCGCCGTCAACATATCCCTTCCT---------GTAATGT----------TTTGGGCTAGTAGCTCAGTTGGTTAGAGCACACGCTTGATAAGCGTGGGGTCGGAGGTTCAAGTCCTCCCTGGCCCACCACGACTGTGGTGGTTTCTAGAC-----------------------------------------------------CTGGGGGCGTAGCTCAGCTGGGAGAGCACCTGCTTTGCAAGCAGGGGGTCGTCGGTTCGATCCCGTCCGCCTCCACCAGAAACCACACCGATACACGCTGCTTGGCGAAAGCTTTGAGCGGCATGATG-GTGCGATAACATTACAGGTTAAGGGAAAAATGTTTC-CTCCCTG--CCGCACTTTGGTGCGGGAGCGATGAA---AAAGTCTGTTCTTTGTCAGTGTGAATAGGTTGGTGCAC-TTTCTGGGTGCTGCCACGATCCGGGTTGGTCTGACCCATGTGGATCGGTTTTGGGTTTCCTGGACTTTGGTCCAAGAGGCTCTGATCCGGTCTCGTGTT-TAAGGATTGTGGCGTATAGCGGTCAGAGAGTGTTTTATAAG--TATGATGAACTTTGCGTGCGAAG-CATTGCATTTTCTCTGCGCAGAAAACTCTGAAGCGCGCGA--GCGTGGATGGTTGCTGTGCATGTGTAGTGTGTGAGCATGAGAAGGGCATTCGG
>Asaia krungthepensis BCC 15713 AB231009
ACCTGCGGCTGGATCACCTCCTT--TCAAGGATGTTTCCTGA-----CACGTTGGGAA-ACGCCGACAAAAA--GACCTGCATTGGATCAGTGCAG----------------------------GCAACGG--ATGGCC-TCAGGGCGCCGTCAACATATCCCTTCCT---------GTAATGT----------TTTGGGCTAGTAGCTCAGTTGGTTAGAGCACACGCTTGATAAGCGTGGGGTCGGAGGTTCAAGTCCTCCCTGGCCCACCACGACTGTGGTGGTTTCTAGAC-----------------------------------------------------CTGGGGGCGTAGCTCAGCTGGGAGAGCACCTGCTTTGCAAGCAGGGGGTCGTCGGTTCGATCCCGTCCGCCTCCACCAGAAACCACACCGATACACGCTGCTTGGCGAAAGCTTTGAGCGGCATGATG-GTGCGATAACATTACAGGTTAAGGGAAAAATGTTTC-CTCCCTG--CCGCACTTTGGTGCGGGAGCGATGAA---AAAGTCTGTTCTTTGTCAGTGTGAATAGGTTGGTGCAC-TTTCTGGGTGCTGCCACGATCCGGGTTGGTCTGACCCATGTGGATCGGTTTTGGGTTTCCTGGACTTTGGTCCAAGAGGCTCTGATCCGGTCTCGTGTT-TAAGGATTGTGGCGTATAGCGGTCAGAGAGTGTTTTATAAG--TATGATGAACTTTGCGTGCGAAG-CATTGCATTTTCTCTGCGCAGAAAACTCTGAAGCGCGCGA--GCGTGGATGGTTGCTGTGCATGTGTAGTGTGTGAGCATGAGAAGGGCATTCGG
>Asaia lannensis BCC 15734 AB286053
ACCTGCGGCTGGATCACCTCCTT--TCAAGGATGTTTCCTGA-----TACGTTGGGAA-ACGCCGAAATAAA--GTCCTGCATTGGATCAGTGCAG----------------------------GCAACGG--ATGGCC-ACAAGGCGCCGTCAACATATCCCTTCCT---------GTAATGT----------TTTGGGCTAGTAGCTCAGTTGGTTAGAGCACACGCTTGATAAGCGTGGGGTCGGAGGTTCAAGTCCTCCCTGGCCCACCACGACTGTGGTGGTTTCTAGAC-----------------------------------------------------CTGGGGGCGTAGCTCAGCTGGGAGAGCACCTGCTTTGCAAGCAGGGGGTCGTCGGTTCGATCCCGTCCGCCTCCACCAGAAACCACACCGATGCAAGCTGCTTGGCGAAAGCTTTGAGCAGCATGCTG-GTGCGATAGCATTACAGGTTAAGGGAAAAATGTTTC-TTCTCTG--CCGCGCTTTGGTGCGGGAGCGATGAA---AAAGTCTGTTCTTTGTCAGTGTGAATAGGTTGGTGCAC-TTTCTGGGTGCTGCCACGATCCGGGTTGGTCTGACCCATGTGGATCGGTTCTGGGTT-CCTGGACTTTGGTCCGGGAGGCTCTGATCCGGTCTCGTGTT-TAAGGATTGTGGCGTATAGCGGTCAGAAGGTGTTTTATAAG--TATGATGAACTTTGCGTGCGAAG-CATTGCATTTTCTCTGTACGGAAAACTCTGAAGCGCGCGA--GCGTGGATGGTTGCTGTGCATGTGTAGTGTGTGAGCATGAGAAGGGCATT---
>Asaia lannensis BCC 15733 AB286052
ACCTGCGGCTGGATCACCTCCTT--TCAAGGATGTTTCCTGA-----TACGTTGGGAA-ACGCCGAAATAAA--GTCCTGCATTGGATCAGTGCAG----------------------------GCAACGG--ATGGCC-ACAAGGCGCCGTCAACATATCCCTTCCT---------GTAATGT----------TTTGGGCTAGTAGCTCAGTTGGTTAGAGCACACGCTTGATAAGCGTGGGGTCGGAGGTTCAAGTCCTCCCTGGCCCACCACGACTGTGGTGGTTTCTAGAC-----------------------------------------------------CTGGGGGCGTAGCTCAGCTGGGAGAGCACCTGCTTTGCAAGCAGGGGGTCGTCGGTTCGATCCCGTCCGCCTCCACCAGAAACCACACCGATGCAAGCTGCTTGGCGAAAGCTTTGAGCAGCATGCTG-GTGCGATAGCATTACAGGTTAAGGGAAAAATGTTTC-TTCTCTG--CCGCGCTTTGGTGCGGGAGCGATGAA---AAAGTCTGTTCTTTGTCAGTGTGAATAGGTTGGTGCAC-TTTCTGGGTGCTGCCACGATCCGGGTTGGTCTGACCCATGTGGATCGGTTCTGGGTT-CCTGGACTTTGGTCCGGGAGGCTCTGATCCGGTCTCGTGTT-TAAGGATTGTGGCGTATAGCGGTCAGAAGGTGTTTTATAAG--TATGATGAACTTTGCGTGCGAAG-CATTGCATTTTCTCTGTACGGAAAACTCTGAAGCGCGCGA--GCGTGGATGGTTGCTGTGCATGTGTAGTGTGTGAGCATGAGAAGGGCATT---
>Asaia siamensis  BCC 15670 AB231003
ACCTGCGGCTGGATCACCTCCTT--TCAAGGATGTTTCCTGA-----TACGTTGGGAA-GCTTCTAAATAAA--GACCTGCATTGGATCAGTGCAG----------------------------GCA-CGG--ATGGCC-TCAGGGCGCCGTCAACATATCCCTTCCT---------GTAATGT----------TTTGGGCTAGTAGCTCAGTTGGTTAGAGCACACGCTTGATAAGCGTGGGGTCGGAGGTTCAAGTCCTCCCTGGCCCACCACGACTGTGGTGGTTTCTAAGCCTTGAGATGGCGAAGTTCATTGATGAATGTCGATGATGCTTTGCCGATCTCGACTGGGGGCGTAGCTCAGCTGGGAGAGCACCTGCTTTGCAAGCAGGGGGTCGTCGGTTCGATCCCGTCCGCCTCCACCAGAAACCACACCAACAAATGCTGCTTGGCGAAAGCTTTGAGCAGCATGATG-GTGAGATAACATTACAGGTTAAGGGAAAAATGTTTC-CTCCCTG--CCGCACTTTGGTGCGGGAGCGATGAA---AAAGTCTGTTCTTTGTCAGTGTGAATAGGTTGGTGCAC-TTTCTGGGTGCTGCCACGATCCGGGTTGGTCTGACCCATGTGGATCGGTTTTGGGTT-CCTGGACTTTGGTCCGGGAGGCTCTGATCCGGTCTCGTGTT-TAAGGATTGTGGCGTATAGCGGTCAGAAGGTGTTTTATAAG--TATGATGAACTTTGCGTGCGATG-CATTGCATTTTCTCTGCGCAGAAAACTCTGAAGCGCGCGA--GCGTGGATGGTTGCTGTGCATGTGTAGTGTGTGAGCATGAGAAGGGCATTCGG
>Asaia siamensis BCC 15681 AB231004
ACCTGCGGCTGGATCACCTCCTT--TCAAGGATGTTTCCTGA-----TACGTTGGGAA-GCTTCTAAATAAA--GACCTGCATTGGATCAGTGCAG----------------------------GCA-CGG--ATGGCC-TCAGGGCGCCGTCAACATATCCCTTCCT---------GTAATGT----------TTTGGGCTAGTAGCTCAGTTGGTTAGAGCACACGCTTGATAAGCGTGGGGTCGGAGGTTCAAGTCCTCCCTGGCCCACCACGACTGTGGTGGTTTCTAAGCCTTGAGATGGCGAAGTTCATTGATGAATGTCGATGATGCTTTGCCGATCTCGACTGGGGGCGTAGCTCAGCTGGGAGAGCACCTGCTTTGCAAGCAGGGGGTCGTCGGTTCGATCCCGTCCGCCTCCACCAGAAACCACACCAACAAATGCTGCTTGGCGAAAGCTTTGAGCAGCATGATG-GTGAGATAACATTACAGGTTAAGGGAAAAATGTTTC-CTCCCTG--CCGCACTTTGGTGCGGGAGCGATGAA---AAAGTCTGTTCTTTGTCAGTGTGAATAGGTTGGTGCAC-TTTCTGGGTGCTGCCACGATCCGGGTTGGTCTGACCCATGTGGATCGGTTTTGGGTT-CCTGGACTTTGGTCCGGGAGGCTCTGATCCGGTCTCGTGTT-TAAGGATTGTGGCGTATAGCGGTCAGAAGGTGTTTTATAAG--TATGATGAACTTTGCGTGCGATG-CATTGCATTTTCTCTGCGCAGAAAACTCTGAAGCGCGCGA--GCGTGGATGGTTGCTGTGCATGTGTAGTGTGTGAGCATGAGAAGGGCATTCGG
>Asaia of donor WBPH MN095200
ACCTGCGGCTGGATCACCTCCTT--TCAAGGAACAATGATGAGTATATGTATTGGTGA-GAGCTGATAAATA--TATTTGCATTGTTTTAAGACAAAGCC----------CTGTTTTTGATAAAGCAGGCG--ATGGCCGATAAGGCGCCGTCAACATATCCCTTTTTT--------ACGATGT----------TATGGGCTAGTAGCTCAGTTGGTTAGAGCACACGCTTGATAAGCGTGGGGTCGGAGGTTCAAGTCCTCCCTGGCCCACCATTATTTCTG-GGTTGAGAGATCTGGGATTGATTT----------------------------------------TGGGGGGCGTAGCTCAGTTGGTAGAGCACCTGCTTTGCAAGCAGGGGGTTGTCGGTTCGATCCCGTCCGCCTCCACCA---------------------------------CTTT------CGTGGTG-TTAACATTGTAATAAAG----AGGGTTTTGAGTTTG-CTGCACG--GGATATTTTTCTGTGTGAGCGATG---------TTTGATCTTTGTCAGAGTGAATAGGTTGGTGCAC-TTTCTGTGTGCTGTTGGTTTCTGGGTTCGTCTGACCCGTGGAGAA-GCCTTTGAGCGATGCTGATGTCTGACATTGGTATTGTGAAGGGTTTTGAAGCGATGAGGAAGCTGACGCTTGGCATACAGAGAGTGAGAAGAAAGAGTAGAATAATTGAGAGATACGCGGATGCTGCATTTTCTCTACGGAGTAA-CGCTGCA-CGTGAGAC-GTGTGGATGGTTGCTGTGTATGTGTAGCATGTGAGCGCGATAAGGGCATTCGG
>Asaia of infected rice leaf sheath MN095201
ACCTGCGGCTGGATCACCTCCTT--TCAAGGAACAATGATGAGTATATGTATTGGTGA-GAGCTGATAAATA--TATTTGCATTGTTTTAAGACAAAGCC----------CTGTTTTTGATAAAGCAGGCG--ATGGCCGATAAGGCGCCGTCAACATATCCCTTTTTT--------ACGATGT----------TATGGGCTAGTAGCTCAGTTGGTTAGAGCACACGCTTGATAAGCGTGGGGTCGGAGGTTCAAGTCCTCCCTGGCCCACCATTATTTCTG-GGTTGAGAGATCTGGGATTGATTT----------------------------------------TGGGGGGCGTAGCTCAGTTGGTAGAGCACCTGCTTTGCAAGCAGGGGGTTGTCGGTTCGATCCCGTCCGCCTCCACCA---------------------------------CTTT------CGTGGTG-TTAACATTGTAATAAAG----AGGGTTTTGAGTTTG-CTGCACG--GGATATTTTTCTGTGTGAGCGATG---------TTTGATCTTTGTCAGAGTGAATAGGTTGGTGCAC-TTTCTGTGTGCTGTTGGTTTCTGGGTTCGTCTGACCCGTGGAGAA-GCCTTTGAGCGATGCTGATGTCTGACATTGGTATTGTGAAGGGTTTTGAAGCGATGAGGAAGCTGACGCTTGGCATACAGAGAGTGAGAAGAAAGAGTAGAATAATTGAGAGATACGCGGATGCTGCATTTTCTCTACGGAGTAA-CGCTGCA-CGTGAGAC-GTGTGGATGGTTGCTGTGTATGTGTAGCATGTGAGCGCGATAAGGGCATTCGG
>Asaia of recipient WBPH MN095202
ACCTGCGGCTGGATCACCTCCTT--TCAAGGAACAATGATGAGTATATGTATTGGTGA-GAGCTGATAAATA--TATTTGCATTGTTTTAAGACAAAGCC----------CTGTTTTTGATAAAGCAGGCG--ATGGCCGATAAGGCGCCGTCAACATATCCCTTTTTT--------ACGATGT----------TATGGGCTAGTAGCTCAGTTGGTTAGAGCACACGCTTGATAAGCGTGGGGTCGGAGGTTCAAGTCCTCCCTGGCCCACCATTATTTCTG-GGTTGAGAGATCTGGGATTGATTT----------------------------------------TGGGGGGCGTAGCTCAGTTGGTAGAGCACCTGCTTTGCAAGCAGGGGGTTGTCGGTTCGATCCCGTCCGCCTCCACCA---------------------------------CTTT------CGTGGTG-TTAACATTGTAATAAAG----AGGGTTTTGAGTTTG-CTGCACG--GGATATTTTTCTGTGTGAGCGATG---------TTTGATCTTTGTCAGAGTGAATAGGTTGGTGCAC-TTTCTGTGTGCTGTTGGTTTCTGGGTTCGTCTGACCCGTGGAGAA-GCCTTTGAGCGATGCTGATGTCTGACATTGGTATTGTGAAGGGTTTTGAAGCGATGAGGAGGCTGACGCTTGGCATACAGAGAGTGAGAAGAAAGAGTAGAATAATTGAGAGATACGCGGATGCTGCATTTTCTCTACGGAGTAA-CGCTGCA-CGTGAGAC-GTGTGGATGGTTGCTGTGTATGTGTAGCATGTGAGCGCGATAAGGGCATTCGG
>Acetobacter malorum AuAm1 KF896269
CGACCTGGCTTGAAGACTTCCGAAATAAAAGTCCTTTACTTTGGATCAGTGAAGGCAACGTTCTGTCAGATGTCTGTTCGGCTTAGCCGACGGGAGCGCCGTCAACATATCCCTTTCTGCGATAGTGGCCGTCATGGTTGCTTTAGCTTCGCCAGTTTGTGCTGGTTTGAGGCTTGAGTGATGTGACGGTCGGGTTTGGGCTAGTAGCTCAGTTGGTTAGAGCACACGCTTGATAAGCGTGGGGTCGGAGGTTCAAGTCCTCCCTGGCCCACCACTGGCCGTG---CTGCGAGAGCAGCGCTCTGGTT----------------------------------------TTGGGGGCATAGCTCAGCTGGGAGAGCACCTGCTTTGCAAGCAGGGGGTCGTCGGTTCGAACCCGTCTGCCTCCACCAAAAACCAGAT-GACGCCTGAATGTCAGAGCGTCCGGTAAGTGGTGTGAGACGAACTATCGCAAGGGAGTGTAGAGATCGGACACTTCGTTTTATGGACCGCGGTGCGGCCTGAGACGGATCTGTCTGGTAGTTGATCTTTGTCAGTGTGAATCGGTTGGTGCGTATCTGTGCGTGCTGTTTTTCTGTGGGTT-GTCTGACCCTCA------GATCCTGCGAG----AGATTTC------AGGATCTGTGA---------AAGCA-----GAAATCAGCGT-TAGCGACCAGAT-GCGTTTTTAAAG---AGAGAACGTGTGACGTGC-------TTGGATGCGCCATGCGGGAACTCAGACGTGTCACTTAGTGGCATGGATGGTTTCTGTGCATGGG--GCGAGTGA-------------------
