# Supplementary material for: Plant-Mediated Horizontal Transmission of Asaia Between White-Backed Planthoppers, Sogatella furcifera
Source: Front Microbiol. 2020 Nov 30;11:593485. doi: 10.3389/fmicb.2020.593485 (PMC7734105; doi:10.3389/fmicb.2020.593485)
Supplement: Supplementary file 1 [file Data_Sheet_1.ZIP › data sheet/groEL gene alignment.fas]

>Asaia bogorensis LMG 23142 FN391669
ACAAGTTCGAGAACATGGGCGCCCAGATGG---TGCGCGAAGTGGCCTCGAAGACCAACGACATCGCTGGTGACGGCACGACCACCGCGACCGTTCTGGCGCAGGCCATCATCCGTGAGGGCGCCAAGGCTGTTGCCGCTGGCATGAACCCGATGGATCTGAAGCGCGGCATCGACAAGGCTGTTGCAGCCGTTGTTGAAGAGCTGAAGGCGAACACCCGCAAGATCAC------GACCCCGGCCGAAACGGCTCAGGTCGGCACGATCTCGGCCAATGGCGAGCATGAAATCGGCGAGATGATCTCGCAGGCCATGCAGAAGGTTGGCTCGGAAGGCGTGATCACGGTTGAGGAAGCCAAGGGCCTCCACA---CCGAACTCGACGTCGTCGAGGGCATGCAGTTCGACCGCGGCTATATCTCGCCGTACTTCGTGACGAACGCCGAAAAGATGATGGCGGATCTGGATAACCCCTACATCCTGATCCATGAAAAGAAGCTGTCCTCGCTGCAGCCCATGCTGCCGCTGCTTGAGAGCGTTGTGCAGTCCGGCCGTCCGCTCATGATCATCGCAGAAGACGTCGATGGCGAGGCTCTGGCCACGCTGGTCGTCAACAAGCTGCGCGGTGGCCTCAAGATTGCTGCTGTCAAGGCTCCTGGCTTCGGTGACCGTCGCAAGGCCATGCTGGAAGACATCGCCATCCTGACGGGCGGCCAG---GTCATCAGCGAAGACATCGGCATCAAGCTCGAAACCGTCACGCTCGACATGCTCGGTCGCGCCAAGAAGGTGCATATCGAGAAGGAAAACACCACGATCGTTGAAGGCGCCGGTAAC----ACGGACGACATCAAG-GGCCGTTG----TGCACAGATCCGCGCGCAGATCGAGGAAACCACCTCGGACTACGACCGTGAGAAGCTGCAGGAACGTCTGGCCAAGCTGGCTGGTGGCGTTGCCGTCATCCGCGTCGGTGGCAGCACCGAAGTCGAGGTGAAGGAGCGCAAGGA
>Asaia bogorensis LMG 23143 FN391670
ACAAGTTCGAGAACATGGGCGCCCAGATGG---TGCGCGAAGTGGCCTCGAAGACCAACGACATCGCTGGTGACGGCACGACCACCGCGACCGTTCTGGCGCAGGCCATCATCCGTGAGGGCGCCAAGGCTGTTGCCGCTGGCATGAACCCGATGGATCTGAAGCGCGGCATCGACAAGGCTGTTGCAGCCGTTGTTGAAGAGCTGAAGGCGAACACCCGCAAGATCAC------GACCCCGGCCGAAACGGCTCAGGTCGGCACGATCTCGGCCAATGGCGAGCATGAAATCGGCGAGATGATCTCGCAGGCCATGCAGAAGGTTGGCTCGGAAGGCGTGATCACGGTTGAGGAAGCCAAGGGCCTCCACA---CCGAACTCGACGTCGTCGAGGGCATGCAGTTCGACCGCGGCTATATCTCGCCGTACTTCGTGACGAACGCCGAAAAGATGATGGCGGATCTGGATAACCCCTACATCCTGATCCATGAAAAGAAGCTGTCCTCGCTGCAGCCCATGCTGCCGCTGCTTGAGAGCGTTGTGCAGTCCGGCCGTCCGCTCATGATCATCGCAGAAGACGTCGATGGCGAGGCTCTGGCCACGCTGGTCGTCAACAAGCTGCGCGGTGGCCTCAAGATTGCTGCTGTCAAGGCTCCTGGCTTCGGTGACCGTCGCAAGGCCATGCTGGAAGACATCGCCATCCTGACGGGCGGCCAG---GTCATCAGCGAAGACATCGGCATCAAGCTCGAAACCGTCACGCTCGACATGCTCGGTCGCGCCAAGAAGGTGCATATCGAGAAGGAAAACACCACGATCGTTGAAGGCGCCGGTAAC----ACGGACGACATCAAG-GGCCGTTG----TGCACAGATCCGCGCGCAGATCGAGGAAACCACCTCGGACTACGACCGTGAGAAGCTGCAGGAACGTCTGGCCAAGCTGGCTGGTGGCGTTGCCGTCATCCGCGTCGGTGGCAGCACCGAGTCGAAGGTGAAGGAGCGCAAGGA
>Asaia krungthepensis LMG 23139 FN391672
ACAAGTTCGAGAACATGGGCGCCCAGATGG---TGCGCGAAGTGGCCTCGAAGACCAACGACATCGCTGGTGACGGCACGACCACCGCGACCGTTCTGGCCCAGGCCATCATCCGTGAGGGCGCCAAGGCTGTTGCCGCTGGCATGAACCCGATGGACCTGAAGCGCGGCATCGACAAGGCTGTTGCCGCCGTCGTTGAAGAGCTGAAGGCGAACACCCGCAAGATCAC------GACCCCTGCCGAAACGGCTCAGGTCGGCACGATCTCGGCCAATGGCGAGCATGAAATCGGCGAGATGATCTCGCAGGCCATGCAGAAGGTTGGTTCCGAAGGCGTGATCACGGTTGAGGAAGCCAAGGGCCTGCACA---CCGAACTCGACGTTGTCGAGGGCATGCAGTTCGACCGCGGCTATATCTCGCCGTATTTCGTGACGAACGCCGAAAAGATGATGGCGGATCTGGATAACCCCTATATCCTGATCCATGAAAAGAAGCTGTCCTCGCTTCAGCCGATGCTGCCGCTGCTCGAGAGCGTTGTGCAGTCCGGCCGTCCGCTCATGATCATCGCAGAAGACGTCGATGGCGAGGCTCTGGCCACGCTGGTCGTCAACAAGCTGCGCGGTGGCCTGAAGATTGCTGCTGTCAAGGCTCCTGGCTTCGGTGACCGTCGCAAGGCCATGCTGGAAGACATCGCTATCCTGACGGGCGGCCAG---GTCATCAGCGAAGATATCGGCATTAAGCTCGAAACCGTCACGCTCGACATGCTCGGTCGCGCCAAGAAGGTGCATATCGAGAAGGAAAACACCACGATCGTTGAAGGCGCCGGTAAC----ACGGACGACATCAAG-GGCCGTTG----TGCACAGATCCGCGCGCAGATCGAGGAAACCACCTCGGACTACGACCGTGAGAAGCTGCAGGAACGTCTGGCCAAGCTGGCTGGTGGCGTTGCCGTCATTCGCGTCGGTGGCAGCACCGAGTCGAAGGTGAAGGAGCGCAAGGA
>Asaia krungthepensis LMG 23140 FN391673
ACAAGTTCGAGAACATGGGCGCCCAGATGG---TGCGCGAAGTGGCCTCGAAGACCAACGACATCGCTGGTGACGGCACGACCACCGCGACCGTTCTGGCCCAGGCCATCATCCGTGAGGGCGCCAAGGCTGTTGCCGCTGGCATGAACCCGATGGACCTGAAGCGCGGCATCGACAAGGCTGTTGCCGCCGTCGTTGAAGAGCTGAAGGCGAACACCCGCAAGATCAC------GACCCCTGCCGAAACGGCTCAGGTCGGCACGATCTCGGCCAATGGCGAGCATGAAATCGGCGAGATGATCTCGCAGGCCATGCAGAAGGTTGGTTCCGAAGGCGTGATCACGGTTGAGGAAGCCAAGGGCCTGCACA---CCGAACTCGACGTTGTCGAGGGCATGCAGTTCGACCGCGGCTATATCTCGCCGTATTTCGTGACGAACGCCGAAAAGATGATGGCGGATCTGGATAACCCCTATATCCTGATCCATGAAAAGAAGCTGTCCTCGCTTCAGCCGATGCTGCCGCTGCTCGAGAGCGTTGTGCAGTCCGGCCGTCCGCTCATGATCATCGCAGAAGACGTCGATGGCGAGGCTCTGGCCACGCTGGTCGTCAACAAGCTGCGCGGTGGCCTGAAGATTGCTGCTGTCAAGGCTCCTGGCTTCGGTGACCGTCGCAAGGCCATGCTGGAAGACATCGCTATCCTGACGGGCGGCCAG---GTCATCAGCGAAGATATCGGCATTAAGCTCGAAACCGTCACGCTCGACATGCTCGGTCGCGCCAAGAAGGTGCATATCGAGAAGGAAAACACCACGATCGTTGAAGGCGCCGGTAAC----ACGGACGACATCAAG-GGCCGTTG----TGCACAGATCCGCGCGCAGATCGAGGAAACCACCTCGGACTACGACCGTGAGAAGCTGCAGGAACGTCTGGCCAAGCTGGCTGGTGGCGTTGCCGTCATTCGCGTCGGTGGCAGCACCGAGTCGAAGGTGAAGGAGCGCAAGGA
>Asaia siamensis LMG 21651T FN391674
ACAAGTTCGAGAACATGGGCGCCCAGATGG---TGCGCGAAGTGGCCTCGAAGACCAACGACATCGCTGGTGATGGCACGACCACCGCGACCGTTCTGGCCCAGGCCATCATTCGTGAGGGCGCCAAGGCTGTTGCCGCTGGCATGAACCCGATGGATCTGAAGCGCGGCATCGACAAGGCTGTTACGGCCGTCGTTGAAGAGCTGAAGGCAAACACCCGCAAGATCAC------GACCCCGGCCGAAACGGCTCAGGTCGGCACGATCTCGGCCAATGGCGAGCATGAAATCGGCGAGATGATCTCGCAGGCCATGCAGAAGGTTGGTTCCGAAGGCGTGATCACGGTTGAGGAAGCCAAGGGTCTGCACA---CCGAACTCGACGTTGTCGAGGGCATGCAGTTCGATCGCGGCTACATCTCGCCGTATTTCGTGACGAACGCCGAAAAGATGATGGCGGATCTGGATAACCCCTACATCCTGATCCATGAAAAGAAGCTGTCCTCGCTTCAGCCGATGCTGCCGCTGCTCGAGAGCGTTGTGCAGTCCGGTCGTCCGCTCATGATCATCGCAGAAGACGTCGATGGCGAGGCTCTTGCCACGCTGGTCGTCAACAAGCTGCGTGGTGGCCTCAAGATTGCTGCCGTCAAGGCTCCTGGCTTCGGCGACCGCCGCAAGGCCATGCTGGAAGACATCGCCATCCTGACGGGCGGCCAG---GTCATCAGCGAAGACATCGGCATCAAGCTCGAGACGGTTACGCTCGACATGCTCGGTCGCGCCAAGAAGGTGCATATCGAGAAGGAAAACACCACGATCGTTGAAGGCGCTGGTAAC----ACGGACGACATCAAG-GGCCGTTG----TGCACAGATCCGCGCGCAGATCGAGGAAACCACCTCGGACTACGACCGCGAGAAGCTGCAGGAACGTCTGGCCAAGCTGGCTGGTGGCGTTGCCGTCATCCGCGTCGGTGGCAGCACCGAAGTCGAGGTGAAGGAGCGCAAGGA
>Asaia siamensis LMG 23144 FN391676
ACAAGTTCGAGAACATGGGCGCCCAGATGG---TGCGCGAAGTGGCCTCGAAGACCAACGACATCGCTGGTGACGGCACGACTACCGCGACCGTTCTGGCCCAGGCCATCATCCGTGAGGGCGCCAAGGCTGTTGCCGCTGGCATGAACCCGATGGATCTGAAGCGCGGCATCGACAAGGCTGTTACGGCCGTTGTTGAAGAGCTGAAGGCGAACACCCGCAAGATCAC------GACCCCGGCCGAAACGGCTCAGGTCGGCACGATCTCGGCCAATGGCGAGCATGAAATCGGCGAGATGATCTCGCAGGCCATGCAGAAGGTTGGTTCCGAAGGGGTGATCACGGTTGAGGAAGCCAAGGGCCTGCACA---CCGAACTCGATGTCGTCGAGGGCATGCAGTTCGATCGTGGCTACATCTCGCCGTATTTCGTGACGAACGCCGAAAAGATGATGGCGGATCTGGATAACCCCTACATCCTGATCCATGAAAAGAAGCTGTCCTCGCTTCAGCCGATGCTGCCGCTGCTCGAGAGCGTTGTGCAGTCCGGTCGTCCGCTCATGATCATCGCAGAAGACGTCGATGGCGAGGCTCTTGCCACGCTGGTCGTCAACAAGCTGCGTGGTGGCCTCAAGATCGCTGCCGTCAAGGCTCCTGGCTTCGGCGACCGCCGCAAGGCCATGCTGGAAGACATCGCCATCCTGACGGGTGGCCAG---GTCATCAGCGAAGACATCGGCATCAAGCTCGAGACGGTTACGCTCGACATGCTCGGTCGCGCCAAGAAGGTGCATATCGAGAAGGAAAACACCACGATCGTTGAAGGCGCCGGTAAC----ACGGACGACATCAAG-GGCCGTTG----TGCACAGATCCGCGCGCAGATCGAGGAAACCACCTCGGACTACGACCGCGAGAAGCTGCAGGAACGTCTGGCCAAGCTGGCTGGTGGCGTCGCCGTCATCCGCGTCGGTGGCAGCACCGAAGTCGAGGTGAAGGAGCGCAAGGA
>Asaia of donor WBPH MN114618
ACAAGTTCGAGAACATGGGCGCGCAGATGG---TGCGTGAAGTTGCTTCCAAGACCAATGACATTGCGGGCGACGGCACGACGACGGCAACGGTGCTGGCGCAGGCCGTTATCAAAAATGGTGCCAAGGCTGTCGCAGCGGGCATGAACCCGATGGACCTCAAACGCGGTATCGACAAGGCGGCCGAAGCTGTCGTTGAAGAACTGAAGCAGAAGAGTAGCAAAATCTC------CTCCAAGGAAGAGACCGCGCAAGTCGGCAAGATTTCTGCGAATGGTGAGGGCGAAATCGGAGAGATGATCTCCGACGCGATGCAGAAAGTCGGCTCTACCGGTGTCATCACCGTGGAAGAAGCGAAGGGCCTGCATA---CGGAACTGGATGTCGTTGAAGGCATGCAGTTTGATCGCGGTTACATCTCCCCCTATTTCGTGACAAATCCGGAGAAGATGACGGCGGACCTCGAAAATCCGTATATTCTGATCCATGAAAAGAAAATCTCCTCGCTTCAGCCGATGCTGCCCCTTCTTGAAAAGGTCGTGCAGTCTGGTCGTCCGTTGCTGATCATTGCTGAGGATGTTGATGGGGAAGCTCTGGCGACCCTCGTCGTCAACAAGCTTCGTGGTGGCCTCAAGATTGCAGCTGTCAAGGCCCCTGGCTTCGGTGACCGCCGTCGTGCCATGCTTGAGGATATTGCGACACTGACGAACGCTGAG---GTGATCAGCGAAGATCTCGGCATCAAGTTGGAAGCGGTTGAGATTTCATCTCTCGGAACCGCGAAGAAAGTCCATATTGATAAAGAGAACACCACAATCGTCGAAGGTGTCGGCGAG----AAGGTGAAGATCGAG-AAGCGTTG----CGCGCAGCTGAAAAGCCAGATCGAAGAAACGTCTTCTGATTATGATAAAGAGAAACTGCAGGAGCGTCTCGCCAAGCTCTCTGGCGGTGTCGCGGTCATCCGCGTCGGCGGTAGCACCGAAGTCGAGGTGAAGGAGCGCAAGGA
>Asaia of infected rice leaf sheath MN114619
ACAAGTTCGAGAACATGGGCGCGCAGATGG---TGCGTGAAGTTGCTTCCAAGACCAATGACATTGCGGGCGACGGCACGACGACGGCAACGGTGCTGGCGCAGGCCGTTATCAAAAATGGTGCCAAGGCTGTCGCAGCGGGCATGAACCCGATGGACCTCAAACGCGGTATCGACAAGGCGGTCGAAGCTGTCGTTGAAGAACTGAAGCAGAAGAGTAGCAAAATCTC------CTCCAAGGAAGAGACCGCGCAAGTCGGCAAGATTTCTGCGAATGGTGAGGGCGAAATCGGAGAGATGATCTCCGACGCGATGCAGAAAGTCGGCTCTACCGGTGTCATCACCGTGGAAGAAGCGAAGGGCCTGCATA---CGGAACTGGATGTCGTTGAAGGCATGCAGTTTGATCGCGGTTACATCTCCCCCTATTTCGTGACAAATCCGGAGAAGATGACGGCGGACCTCGAAAATCCGTATATTCTGATCCATGAAAAGAAAATCTCCTCGCTTCAGCCGATGCTGCCCCTTCTTGAAAAGGTCGTGCAGTCTGGTCGTCCGTTGCTGATCATTGCTGAGGATGTTGATGGGGAAGCTCTGGCGACCCTCGTCGTCAACAAGCTTCGTGGTGGCCTCAAGATTGCAGCTGTCAAGGCCCCTGGCTTCGGTGACCGCCGTCGTGCCATGCTTGAGGATATTGCGACACTGACGAACGCTGAG---GTGATCAGCGAAGATCTCGGCATCAAGTTGGAAGCGGTTGAGATTTCATCTCTCGGAACCGCGAAGAAAGTCCATATTGATAAAGAGAACACCACAATCGTCGAAGGTGTCGGCGAG----AAGGTGAAGATCGAG-AAGCGTTG----CGCGCAGCTGAAAAGCCAGATCGAAGAAACGTCTTCTGATTATGATAAAGAGAAACTGCAGGAGCGTCTCGCCAAGCTCTCTGGCGGTGTCGCGGTCATCCGCGTCGGCGGTAGCACCGAAGTCGAGGTGAAGGAGCGCAAGGA
>Asaia of recipient WBPH MN114620
ACAAGTTCGAGAACATGGGCGCGCAGATGG---TGCGTGAAGTTGCTTCCAAGACCAATGACATTGCGGGCGACGGCACGACGACGGCAACGGTGCTGGCGCAGGCCGTTATCAAAAATGGTGCCAAGGCTGTCGCAGCGGGCATGAACCCGATGGACCTCAAACGCGGTATCGACAAGGCGGTCGAAGCTGTCGTTGAAGAACTGAAGCAGAAGAGTAGCAAAATCTC------CTCCAAGGAAGAGACCGCGCAAGTCGGCAAGATTTCTGCGAATGGTGAGGGCGAAATCGGAGAGATGATCTCCGACGCGATGCAGAAAGTCGGCTCTACCGGTGTCATCACCGTGGAAGAAGCGAAGGGCCTGCATA---CGGAACCGGATGTCGTTGAAGGCATGCAGTTTGATCGCGGTTACATCTCCCCCTATTTCGTGACAAATCCGGAGAAGATGACGGCGGACCTCGAAAATCCGTATATTCTGATCCATGAAAAGAAAATCTCCTCGCTTCAGCCGATGCTGCCCCTTCTTGAAAAGGTCGTGCAGTCTGGTCGTCCGTTGCTGATCATTGCTGAGGATGTTGATGGGGAAGCTCTGGCGACCCTCGTCGTCAACAAGCTTCGTGGTGGCCTCAAGATTGCAGCTGTCAAGGCCCCTGGCTTCGGTGACCGCCGTCGTGCCATGCTTGAGGATATTGCGACACTGACGAACGCTGAG---GTGATCAGCGAAGATCTCGGCATCAAGTTGGAAGCGGTTGAGATTTCATCTCTCGGAACCGCGAAGAAAGTCCATATTGATAAAGAGAACACCACAATCGTCGAAGGTGTCGGCGAG----AAGGTGAAGATCGAG-AAGCGTTG----CGCGCAGCTGAAAAGCCAGATCGAAGAAACGTCTTCTGATTATGATAAAGAGAAACTGCAGGAGCGTCTCGCCAAGCTCTCTGGCGGTGTCGCGGTCATCCGCGTCGGCGGTAGCACCGAAGTCGAGGTGAAGGAGCGCAAGGA
>Wolbachia of Laodelphax striatellus EF468716
AAAACCATTACACTCTGCGATAGTAAGCACCATTGCTCAAAGT-GCTTCTCAGTGTAATGACAAAGTTGGTGATGGTACCACAACATGCTCAATACTGACTAGCAATATGATAATGGAAGCTTCAAAGTCAATTGCAGCTGGAAATGATCGTATTTGTATCAAAAATGGAATACAGAAGGCAAAAGATGTGATATTAAAGGAAATTACATCAATGTCTCGCACAATTTCTTTAGAGAAAGTGGATGAAGTTGCACAAGTTGCAATAATTTCTGCAAATGGTGATAAAGATATTGGTAATAGCATTGCTGATGCTGTTAAAAAGGTTGGAAAAGAAGGCGTCATCACTGTTGAAGAGAGTAAAGGTTCAAAAGAATTAGAAGTTGAACTTACAACTGGTATGCAGTTTGATCGTGGTTATCTCTCTCCATACTTTGTTACAAATAATGAAAAGATGAGCGTGGAGCTTGATGATCCATACTTGCTGATTACAGAAAAAAAACTTAATATTATTCAACCTTTACTTCCTATTCTTGAGGCTATTTTTAAGTCTGGTAAACCTTTGTTTATCATTGCAGAAGATGTTGAAGGTGAAGCATTAAGCACTTTAGTGATCAACAAATTACGTGGT---CTAAAAGTTGCTGCAGTAAAAGCTCCAGGCTTTGGTGATAGGAGAAAGGAAATGCTCGAAGACATAGCAGCTTTAACAGGTGCTAAGTATGTCATAAAAGATGAGCTTGGAATCAAGATGGAGGATTTAACTCTCGAAGATCTTGGTACTGCTAAAAATGTTAAAATCACTAAAGACAATACTACAATTGTTAGTGAAGACAGCGACTCTGATAAACAAAACAGAGTGGATGCTAGAATTAACCAGATTAAATCTCAGATTGAAACTTCAACCTCTGATTATGATAAAGAAAAGCTGAGAGAGCGTTTAGCGAAATTATCAGGCGGCGTTGCTGTGCTCAAAGTTGGTGGAGCAACCGAAGTAGAAGTAAAAGAACGCAGAGA
