# Supplementary material for: Plant-Mediated Horizontal Transmission of Asaia Between White-Backed Planthoppers, Sogatella furcifera
Source: Front Microbiol. 2020 Nov 30;11:593485. doi: 10.3389/fmicb.2020.593485 (PMC7734105; doi:10.3389/fmicb.2020.593485)
Supplement: Supplementary file 1 [file Data_Sheet_1.ZIP › data sheet/raw data ML.xlsx]

## Sheet: Figure 2A
infection rate (%) feeding time (h)	repeat 1 (20 samples)	repeat 2 (20 samples)	repeat 3 (20 samples)
0.5	30	40	30
1	40	50	50
2	50	50	50
3	50	60	60
4	70	80	80
6	80	90	70
8	80	80	90
10	90	90	100
12	100	100	100
24	100	100	100
48	100	100	100

## Sheet: Figure 2B
Ct value feeding time (h)	repeat 1	repeat 2	repeat 3
0	35.83	35.61	35.49
0	35.73	35.71	35.45
0	35.82	35.76	35.46	conversion formula:
0.5	33.62	33.33	34.04	copies=(10^((ct-37.97)/(-3.4486)))/2*100/5*5
0.5	33.8	33.24	33.99
0.5	33.72	33.43	33.88
1	33.51	32.51	34.02
1	33.4	32.98	33.58
1	33.55	33.2	33.87
2	33.19	33.14	32.58
2	33.19	33.19	32.55
2	33.27	32.93	32.47
3	31.72	32.75	31.48
3	31.8	32.86	31.63
3	31.59	32.66	31.74
4	30.77	31.2	30.94
4	30.67	31	31.1
4	30.88	30.97	30.83
6	29.93	29.47	29.59
6	30.06	29.91	29.95
6	30.05	29.02	30
8	28.87	29.2	29.01
8	29.02	28.89	29.06
8	28.97	28.85	28.91
10	28.52	28.39	28.25
10	28.67	28.52	28.35
10	28.58	28.26	28.62
12	26.77	27.67	27.21
12	26.66	27.6	27.25
12	26.62	27.63	27.1
24	24.21	25.47	25.42
24	24.11	25.88	25.35
24	24.24	25.47	25.48
48	23.47	23.84	23.58
48	23.46	23.45	23.52
48	23.5	23.65	23.56

## Sheet: Figure 2C
infection rate (%) feeding time (d)	repeat 1 (20 samples)	repeat 2 (20 samples)	repeat 3 (20 samples)
1	50	40	50
3	60	60	70
5	80	90	100
7	100	100	100

## Sheet: Figure 2D
Ct value feeding time (d)	repeat 1	repeat 2	repeat 3
0	35.71	35.24	35.42
0	35.78	35.21	35.48
0	35.8	35.26	35.42	conversion formula:
1	31.79	31.62	31.74	copies=(10^((ct-37.97)/(-3.4486)))/2*100/5*5
1	32.04	31.58	31.23
1	31.8	31.5	31.23
3	30.94	30.15	29.94
3	30.8	30.19	30.15
3	30.51	30.18	30.25
5	29.84	29.13	29.22
5	30.11	29.17	29.44
5	29.83	29.22	29.44
7	27.88	27.86	27.53
7	27.63	27.65	27.73
7	27.93	27.69	27.6

## Sheet: Figure 4
Ct value feeding time (d)	repeat 1	repeat 2	repeat 3
0	23.35	23.96	23.48
0	23.36	23.69	23.57
0	23.31	23.79	23.72	conversion formula:
5	21.9	21.6	21.89	copies=(10^((ct-37.97)/(-3.4486)))/2*100/5*5
5	21.53	21.79	21.32
5	21.56	21.7	21.4
10	22.17	22.16	22.29
10	22.19	22.15	22.27
10	22.26	22.01	22.4
15	24.19	23.86	23.63
15	24.11	23.63	23.63
15	24.06	23.74	23.64
20	25.03	24.93	24.81
20	24.85	24.56	24.66
20	24.94	24.64	24.75
25	24.82	25.83	24.59
25	24.6	25.47	24.71
25	24.73	25.9	24.47
30	26.5	26.02	25.36
30	26.35	26.22	25.51
30	26.32	26.12	25.45

## Sheet: Figure S2
Samples	Number of positive samples	Total number of tested samples
Asaia-infected WBPH	20	20
Asaia-free WBPH feeding on Asaia-free leaf sheath	0	48
Asaia-infected rice leaf sheath	3	3
Asaia-free rice leaf sheath	0	6
newly infected recipient WBPH	180	240
F1 offspring of the newly infected recipient WBPH	47	120
honeydew of Asaia-infected WBPH	0	3
