# Supplementary material for: Plant-Mediated Horizontal Transmission of Asaia Between White-Backed Planthoppers, Sogatella furcifera
Source: Front Microbiol. 2020 Nov 30;11:593485. doi: 10.3389/fmicb.2020.593485 (PMC7734105; doi:10.3389/fmicb.2020.593485)
Supplement: Supplementary file 2 [file Data_Sheet_2.zip]

Archive with 3 entries (3 files):
- SUPPLEMENTARY FIGURE 1.docx
- SUPPLEMENTARY FIGURE 2.docx
- SUPPLEMENTARY METHOD 1.docx
